# Supplementary material for: Extracting the characteristics of life cycle assessments via data mining
Source: MethodsX. 2020 Jul 22;7:101004. doi: 10.1016/j.mex.2020.101004 (PMC7399238; doi:10.1016/j.mex.2020.101004)
Supplement: Supplementary file 1 [file mmc1.zip]

Archive with 13 entries (13 files):
- mmc1/Country_List.csv
- mmc1/FU_NLTK.py
- mmc1/FU_NLTK.txt
- mmc1/FU_regex.py
- mmc1/FU_regex.txt
- mmc1/LCIA.py
- mmc1/LCIA_Methods.txt
- mmc1/Location.py
- mmc1/Locations.txt
- mmc1/Paper1.txt
- mmc1/Paper2.txt
- mmc1/Read_Me.py
- mmc1/save.p
