# Supplementary material for: Extracting the characteristics of life cycle assessments via data mining
Source: MethodsX. 2020 Jul 22;7:101004. doi: 10.1016/j.mex.2020.101004 (PMC7399238; doi:10.1016/j.mex.2020.101004)
Supplement: Supplementary file 1 [file mmc1.zip › mmc1/FU_NLTK.py]

# -*- coding: utf-8 -*-
"""
Created on Thu Aug 22 13:41:27 2019

@author: nancyd
"""
import nltk, re, pprint, os, pickle
from pprint import pprint
from nltk import word_tokenize, sent_tokenize

#This program extracts the sentences containing "functional unit" or "FU" for short

#Identify the number of text files to read in the directory
N = 2

#Create a variable to store the results
results = []

for x in range(0, N):
    title = "PaperX.txt"
    y = x+1
    title = title[:5] + str(y) + title[6:]
    fp = open(title)
    raw = fp.read()
    #Create sentences from the raw file using the nltk
    sentences = nltk.sent_tokenize(raw)
    results.append(title)
    #Search for the instances of "functional unit" and its abbreviation "FU"
    #in each sentence and append append the results
    for i in sentences:
        if(i.find('functional unit')>=1):
            results.append(i)
        if(i.find(' FU ')>=1):
            results.append(i)
    #end the if statement and for loop
    #close the file to get ready to open the next file in the list
    fp.close()

#To see the results in the console, use pprint(results)

#Save the results to a text file in the directory
thefile = open('FU_NLTK.txt', 'w')
for item in results:
  thefile.write("%s\n" % item)

thefile.close()
