# Supplementary material for: Extracting the characteristics of life cycle assessments via data mining
Source: MethodsX. 2020 Jul 22;7:101004. doi: 10.1016/j.mex.2020.101004 (PMC7399238; doi:10.1016/j.mex.2020.101004)
Supplement: Supplementary file 1 [file mmc1.zip › mmc1/FU_regex.py]

# -*- coding: utf-8 -*-
"""
Created on Thu Aug 22 13:41:27 2019

@author: nancyd
"""

import nltk.data, re, os, pickle
from pprint import pprint

#This program extracts the sentences containing "functional unit"

#Identify the number of text files to read in the directory
N = 2
define_words = 'functional unit'

#Create a variable to store the results
results = []

for x in range(0, N):
    title = "PaperX.txt"
    y = x+1
    title = title[:5] + str(y) + title[6:]
    fp = open(title)
    data = fp.read()
    #append the results with the title
    results.append(title)
    #append the results with the sentences that contain define_words
    results.append(re.findall(r"([^.]*?%s[^.]*\.)" % define_words,data))
    fp.close()

pickle.dump(results, open("save.p", "wb"))

#To see the results in the console, use pprint(results)

thefile = open('FU_regex.txt', 'w')
for item in results:
  thefile.write("%s\n" % item)

thefile.close()
