# Supplementary material for: Extracting the characteristics of life cycle assessments via data mining
Source: MethodsX. 2020 Jul 22;7:101004. doi: 10.1016/j.mex.2020.101004 (PMC7399238; doi:10.1016/j.mex.2020.101004)
Supplement: Supplementary file 1 [file mmc1.zip › mmc1/FU_regex.txt]

Paper1.txt
[' The functional unit implemented in this evaluation was 1 m^3 of wastewater treated, i.']
Paper2.txt
[' The functional unit (FU) implemented in this evaluation was 1 dry ton of biosolids.']
