# Supplementary material for: Extracting the characteristics of life cycle assessments via data mining
Source: MethodsX. 2020 Jul 22;7:101004. doi: 10.1016/j.mex.2020.101004 (PMC7399238; doi:10.1016/j.mex.2020.101004)
Supplement: Supplementary file 1 [file mmc1.zip › mmc1/LCIA.py]

# -*- coding: utf-8 -*-
"""
Created on Thu Aug 22 13:41:27 2019

@author: nancyd
"""
import nltk, re, pprint, os, pickle
from pprint import pprint
from nltk import word_tokenize, sent_tokenize, FreqDist

#This program counts the frequency of use of a life cycle impact assessment
#characterization method within the text files

#Identify the number of text files to read in the directory and subtract
# the number of any extra files in the directory (e.g., the programs, outputs, etc.)
N = 2

#Create a variable to store the results
Impact_Method = []

for x in range(0, N):
    title = "PaperX.txt"
    y = x+1
    title = title[:5] + str(y) + title[6:]
    fp = open(title)
    raw = fp.read()
    tokens = word_tokenize(raw)
    #Count the number of times that an Impact Assessment methods appears in the text file
    fdist = FreqDist(tokens)
    #Extract information about the LCIA mentioned
    #Note that the output table is buffered with zeroes to make it easier to extract the
    #data in a spreadsheet and associate it with its corresponding characterization method
    #(i.e., the first and last columns with "[0" and "0]", respectively can simply
    #be deleted when the data is imported into a spreadsheet)
    ImpactM_paper = ['start', (fdist['CML']+fdist['CML2000']+fdist['CML-IA']+fdist['CML2001']), 
                      fdist['Eco-Indicator']+fdist['Eco-indicator']+fdist['eco-indicator'],
                      (fdist['Eco-Points']+fdist['Eco-points']+fdist['eco-points']),
                      fdist['EDIP'],
                      (fdist['EIO-LCA']+len(re.findall(r"([^.]*?%s[^.]*\.)" % 'Economic Input Output',raw))),
                      fdist['IPCC'], fdist['ILCD'], (fdist['IMPACT2002+']+fdist['IMPACT']),
                      (fdist['Recipe']+fdist['ReCiPe']+fdist['ReCipe']),
                      (fdist['TRACI']+fdist['\(TRACI']+fdist['TRACI\)']+
                      len(re.findall(r"([^.]*?%s[^.]*\.)" % 'Tool for Reduction and Assessment of Chemicals and Other Environmental Impacts',raw))+
                      len(re.findall(r"([^.]*?%s[^.]*\.)" % 'Tool for the Reduction and Assessment of Chemicals and Other Environmental Impacts',raw))),
                      fdist['WWEST'], len(re.findall(r"([^.]*?%s[^.]*\.)" % 'Water-Energy Sustainability Tool',raw)),
                      fdist['USEtox']+fdist['USETox'], fdist['SLAtox'], 'end']
    Impact_Method.append(ImpactM_paper)
 
    #close the file to get ready to open the next file in the list
    fp.close()

#To see the results in the console, use pprint(results)

#Save the results to a text file in the directory
thefile = open('LCIA_Methods.txt', 'w')
for item in Impact_Method:
  thefile.write("%s\n" % item)

thefile.close()
