# Supplementary material for: Extracting the characteristics of life cycle assessments via data mining
Source: MethodsX. 2020 Jul 22;7:101004. doi: 10.1016/j.mex.2020.101004 (PMC7399238; doi:10.1016/j.mex.2020.101004)
Supplement: Supplementary file 1 [file mmc1.zip › mmc1/LCIA_Methods.txt]

['start', 1, 0, 0, 0, 0, 0, 0, 0, 0, 0, 0, 0, 0, 0, 'end']
['start', 0, 0, 0, 0, 0, 2, 0, 0, 1, 0, 0, 0, 0, 0, 'end']
