# Supplementary material for: Extracting the characteristics of life cycle assessments via data mining
Source: MethodsX. 2020 Jul 22;7:101004. doi: 10.1016/j.mex.2020.101004 (PMC7399238; doi:10.1016/j.mex.2020.101004)
Supplement: Supplementary file 1 [file mmc1.zip › mmc1/Location.py]

# -*- coding: utf-8 -*-
"""
Created on Thu Aug 22 13:41:27 2019

@author: nancyd
"""
import nltk, re, pprint, os, pickle
from pprint import pprint
from nltk import word_tokenize, sent_tokenize, FreqDist

#This program counts the frequency of use of a location name (typically a
#country) within the text files

#Identify the number of text files to read in the directory and subtract
# the number of any extra files in the directory (e.g., the programs, outputs, etc.)
N = 2

#Create a variable to store the results
Countries = []

for x in range(0, N):
    title = "PaperX.txt"
    y = x+1
    title = title[:5] + str(y) + title[6:]
    fp = open(title)
    raw = fp.read()
    tokens = word_tokenize(raw)
    fdist = FreqDist(tokens)
    #Count the number of times that a location appears in the text file
    #Note that the output table is buffered with zeroes to make it easier to extract the
    #data in a spreadsheet and associate it with its corresponding characterization method
    #(i.e., the first and last columns with "[0" and "0]", respectively can simply
    #be deleted when the data is imported into a spreadsheet)
    Countries_paper = ['start', fdist['Afghanistan'], fdist['Albania'],
                       fdist['Algeria'], fdist['Andorra'], fdist['Angola'],
                       (fdist['Antigua']+fdist['Barbuda']+len(re.findall(r"([^.]*?%s[^.]*\.)" % 'Antigua and Barbuda',raw))),
                       fdist['Argentina'], fdist['Armenia'], (fdist['Australia']+fdist['Sydney']),
                       fdist['Austria'], fdist['Azerbaijan'], fdist['Bahamas'],
                       fdist['Bahrain'], fdist['Bangladesh'], fdist['Barbados'],
                       fdist['Belarus'], fdist['Belgium'], fdist['Belize'],
                       fdist['Benin'], fdist['Bhutan'],
                       (fdist['Bolivia']+fdist['Bolivia\'s']+fdist['Bolivian']),
                       (fdist['Bosnia']+fdist['Herzegovina']), fdist['Botswana'],
                       fdist['Brazil'], fdist['Brunei'], fdist['Bulgaria'],
                       (len(re.findall(r"([^.]*?%s[^.]*\.)" % 'Burkina Faso',raw))),
                       fdist['Burundi'],
                       (len(re.findall(r"([^.]*?%s[^.]*\.)" % 'Cabo Verde',raw))),
                       fdist['Cambodia'], fdist['Cameroon'], fdist['Canada'],
                       (len(re.findall(r"([^.]*?%s[^.]*\.)" % 'Central African Republic',raw))),
                       fdist['Chad'], fdist['Chile'],
                       (fdist['China']+fdist['China\'s']+fdist['Chinese']+fdist['Shanghai']),
                       fdist['Colombia'], fdist['Comoros'],
                       (fdist['Congo']+len(re.findall(r"([^.]*?%s[^.]*\.)" % 'Democratic Republic of the Congo',raw))),
                       (fdist['Congo']+len(re.findall(r"([^.]*?%s[^.]*\.)" % 'Republic of the Congo',raw))),
                       fdist['Costa Rica'],
                       (len(re.findall(r"([^.]*?%s[^.]*\.)" % 'Cote d\'Ivoire',raw))),
                       fdist['Croatia'],
                       fdist['Cuba'], fdist['Cyprus'], (len(re.findall(r"([^.]*?%s[^.]*\.)" % 'Czech Republic',raw))),
                       fdist['Denmark'], fdist['Djibouti'], fdist['Dominica'], (len(re.findall(r"([^.]*?%s[^.]*\.)" % 'Dominican Republic',raw))),
                       (len(re.findall(r"([^.]*?%s[^.]*\.)" % 'East Timor',raw))+len(re.findall(r"([^.]*?%s[^.]*\.)" % 'Timor-Leste',raw))),
                       fdist['Ecuador'], fdist['Egypt'], (len(re.findall(r"([^.]*?%s[^.]*\.)" % 'El Salvador',raw))), (len(re.findall(r"([^.]*?%s[^.]*\.)" % 'Equatorial Guinea',raw))), fdist['Eritrea'], fdist['Estonia'], fdist['Eswatini'], fdist['Ethiopia'], fdist['Fiji'], fdist['Finland'], fdist['France'],
                       fdist['Gabon'], (len(re.findall(r"([^.]*?%s[^.]*\.)" % 'The Gambia',raw))), fdist['Georgia'], fdist['Germany'], fdist['Ghana'], fdist['Greece'], fdist['Grenada'], fdist['Guatemala'], fdist['Guinea'], (len(re.findall(r"([^.]*?%s[^.]*\.)" % 'Guinea-Bissau',raw))), fdist['Guyana'],
                       fdist['Haiti'], fdist['Honduras'], (len(re.findall(r"([^.]*?%s[^.]*\.)" % 'Hong Kong',raw))), fdist['Hungary'],
                       fdist['Iceland'], fdist['India'], fdist['Indonesia'], fdist['Iran'], fdist['Iraq'], fdist['Ireland'], fdist['Israel'], fdist['Italy'],
                       fdist['Jamaica'], fdist['Japan'], fdist['Jordan'],
                       fdist['Kazakhstan'], fdist['Kenya'], fdist['Kiribati'],
                       (len(re.findall(r"([^.]*?%s[^.]*\.)" % 'North Korea',raw))),
                       (len(re.findall(r"([^.]*?%s[^.]*\.)" % 'South Korea',raw))),
                       fdist['Kosovo'], fdist['Kuwait'], fdist['Kyrgyztan'],
                       fdist['Laos'], fdist['Latvia'], fdist['Lebanon'], fdist['Lesotho'], fdist['Liberia'], fdist['Libya'], fdist['Liechtenstein'], fdist['Lithuania'], fdist['Luxembourg'],
                       fdist['Madagascar'], fdist['Malawi'], fdist['Malaysia'],
                       fdist['Maldives'], fdist['Mali'], fdist['Malta'],
                       (len(re.findall(r"([^.]*?%s[^.]*\.)" % 'Marshall Islands',raw))),
                       fdist['Mauritania'], fdist['Mauritius'], fdist['Mexico'],
                       fdist['Micronesia'], fdist['Moldova'], fdist['Monaco'],
                       fdist['Mongolia'], fdist['Montenegro'], fdist['Morocco'],
                       fdist['Mozambique'], (fdist['Myanmar'] + fdist['Burma']),
                       fdist['Namibia'], fdist['Nauru'], fdist['Nepal'],
                       fdist['Netherlands'], (len(re.findall(r"([^.]*?%s[^.]*\.)" % 'New Zealand',raw))),
                       fdist['Nicaragua'], fdist['Niger'], fdist['Nigeria'],
                       (len(re.findall(r"([^.]*?%s[^.]*\.)" % 'North Macedonia',raw))),
                       fdist['Norway'], fdist['Oman'],fdist['Pakistan'], fdist['Palau'],
                       fdist['Panama'], (len(re.findall(r"([^.]*?%s[^.]*\.)" % 'Papua New Guinea',raw))),
                       fdist['Paraguay'], fdist['Peru'], fdist['Philippines'],
                       fdist['Poland'], fdist['Portugal'],
                       fdist['Qatar'], fdist['Romania'], fdist['Russia'], fdist['Rwanda'],
                       (len(re.findall(r"([^.]*?%s[^.]*\.)" % 'Saint Kitts',raw))+ fdist['Nevis']),
                       (len(re.findall(r"([^.]*?%s[^.]*\.)" % 'Saint Lucia',raw))),
                       (len(re.findall(r"([^.]*?%s[^.]*\.)" % 'Saint Vincent',raw))+len(re.findall(r"([^.]*?%s[^.]*\.)" % 'Grenadines',raw))),
                       fdist['Samoa'],
                       (len(re.findall(r"([^.]*?%s[^.]*\.)" % 'San Marino',raw))),
                       (len(re.findall(r"([^.]*?%s[^.]*\.)" % 'Sao Tome',raw))+fdist['Principe']),
                       (len(re.findall(r"([^.]*?%s[^.]*\.)" % 'Saudi Arabia',raw))),
                       fdist['Senegal'], fdist['Serbia'], fdist['Seychelles'],
                       (len(re.findall(r"([^.]*?%s[^.]*\.)" % 'Sierra Leone',raw))),
                       fdist['Singapore'], fdist['Slovakia'], fdist['Slovenia'],
                       (len(re.findall(r"([^.]*?%s[^.]*\.)" % 'Solomon Islands',raw))),
                       fdist['Somalia'],
                       (len(re.findall(r"([^.]*?%s[^.]*\.)" % 'South Africa',raw))),
                       fdist['Spain'],
                       (len(re.findall(r"([^.]*?%s[^.]*\.)" % 'Sri Lanka',raw))), fdist['Sudan'],
                       (len(re.findall(r"([^.]*?%s[^.]*\.)" % 'South Sudan',raw))),
                       fdist['Suriname'], fdist['Sweden'], fdist['Switzerland'],
                       fdist['Syria'], fdist['Taiwan'], fdist['Tajikstan'],
                       fdist['Tanzania'], fdist['Thailand'], fdist['Togo'],
                       fdist['Tonga'], (fdist['Trinidad'] + fdist['Tobago']),
                       fdist['Tunisia'], fdist['Turkey'], fdist['Turkmenistan'], fdist['Tuvalu'],
                       fdist['Uganda'], fdist['Ukraine'],
                       (len(re.findall(r"([^.]*?%s[^.]*\.)" % 'United Arab Emirates',raw))+fdist['Emirates']),
                       (len(re.findall(r"([^.]*?%s[^.]*\.)" % 'United Kingdom',raw))),
                       (len(re.findall(r"([^.]*?%s[^.]*\.)" % 'United States',raw))),
                       fdist['Uruguay'], fdist['Uzbekistan'],
                       fdist['Vanuatu'], (len(re.findall(r"([^.]*?%s[^.]*\.)" % 'Vatican City',raw))),
                       fdist['Venezuela'], fdist['Vietnam'], fdist['Yemen'],
                       fdist['Zambia'], fdist['Zimbabwe'], 'end']
    #To pull information about the Countries mentioned, use the following:
    Countries.append(Countries_paper)
       
    #close the file to get ready to open the next file in the list
    fp.close()

#To see the results in the console, use pprint(results)

#Save the results to a text file in the directory
thefile = open('Locations.txt', 'w')
for item in Countries:
  thefile.write("%s\n" % item)

thefile.close()
