# Supplementary material for: Extracting the characteristics of life cycle assessments via data mining
Source: MethodsX. 2020 Jul 22;7:101004. doi: 10.1016/j.mex.2020.101004 (PMC7399238; doi:10.1016/j.mex.2020.101004)
Supplement: Supplementary file 1 [file mmc1.zip › mmc1/Paper1.txt]

This is a sample text document to illustrate the use of the Data Mining Life Cycle Assessment (LCA) approach.


Introduction
Water reuse is one alternative to extracting freshwater resources.

Methods
The goal of this study was to evaluate the environmental footprint of various water reuse schemes implemented in Mexico. The functional unit implemented in this evaluation was 1 m^3 of wastewater treated, i.e., it is based on volume. CML 2001 was used in this LCA to conduct the impact assessment.


Results and Discussion
The results showed that Scenario A had the lowest environmental impacts relative to the alternatives.
