# Supplementary material for: Extracting the characteristics of life cycle assessments via data mining
Source: MethodsX. 2020 Jul 22;7:101004. doi: 10.1016/j.mex.2020.101004 (PMC7399238; doi:10.1016/j.mex.2020.101004)
Supplement: Supplementary file 1 [file mmc1.zip › mmc1/Paper2.txt]

This is another sample text document to illustrate the use of the Data Mining Life Cycle Assessment (LCA) approach

Introduction
Biosolids can be recovered for application on agricultural lands.

Methods
The goal of this study was to evaluate the environmental footprint of various resource recovery schemes implemented in Egypt. The functional unit (FU) implemented in this evaluation was 1 dry ton of biosolids. This FU was used to account for the dry weight of the biosolids. The IPCC method was used to calculate the global warming potential (IPCC reference). Moreover, ReCiPe was used in this LCA to evaluate additional environmental impacts for each scenario evaluated.

Results and Discussion
The results showed that Scenario B had the lowest environmental impacts relative to the alternatives and could be used to effectively recover nutrients.
