# Supplementary material for: Extracting the characteristics of life cycle assessments via data mining
Source: MethodsX. 2020 Jul 22;7:101004. doi: 10.1016/j.mex.2020.101004 (PMC7399238; doi:10.1016/j.mex.2020.101004)
Supplement: Supplementary file 1 [file mmc1.zip › mmc1/Read_Me.py]

# -*- coding: utf-8 -*-
"""
Created on Thu Aug 22 16:50:11 2019

@author: nancyd
"""

#READ ME

#The enclosed programs are used to extract characteristics of life cycle assessments.
#Specifically, the functional unit, location, and impact characterization method(s)
#can be extracted from text files.
#The programs should be run in the following order:
# FU_regex.py, FU_NLTK.py, Location.py, and LCIA.py
#The output files are FU_regex.txt, FU_NLTK.txt, Locations.txt, and LCIA_Methods.txt,
#respectively, and outputs are shown for the two sample text files: Paper1.txt
#and Paper2.txt.

#The variable "N" should be modified to represent the number of papers that
#should be read within the directory

#The spreadsheet "Country_List.csv" provides the names of the locations (primarily countries)
#that were included in the Location.py program. The countries were sourced
#from https://www.britannica.com/topic/list-of-countries-1993160#ref326813
#accessed on August 22, 2019, and supplemented with Hong Kong and Palestine.
